# Supplementary material for: Lower Limb Paralysis Associated with Chikungunya in Kinshasa, the Democratic Republic of the Congo: Survey Report
Source: Pathogens. 2024 Feb 23;13(3):198. doi: 10.3390/pathogens13030198 (PMC10974750; doi:10.3390/pathogens13030198)
Supplement: Supplementary file 1 [file pathogens-13-00198-s001.zip]

Archive with 1 entries (1 files):
- pathogens-2727881-supplementary.pdf
